# Supplementary material for: A Berberine Bridge Enzyme-Like Protein, GmBBE-like43, Confers Soybean's Coordinated Adaptation to Aluminum Toxicity and Phosphorus Deficiency
Source: Front Plant Sci. 2022 Aug 8;13:947986. doi: 10.3389/fpls.2022.947986 (PMC9393741; doi:10.3389/fpls.2022.947986)
Supplement: Supplementary file 1 [file Data_Sheet_1.zip]

Archive with 4 entries (4 files):
- data sheet/Supplementary figures-2022.7.22.doc
- data sheet/Supplementary figures-2022.7.22.pdf
- data sheet/Supplementary tables-2022.6.10.doc
- data sheet/Supplementary tables-2022.6.10.pdf
